# Supplementary material for: Molecular Evolution of the Sorghum Maturity Gene Ma3
Source: PLoS One. 2015 May 11;10(5):e0124435. doi: 10.1371/journal.pone.0124435 (PMC4427326; doi:10.1371/journal.pone.0124435)
Supplement: S1 Table — (XLSX) [file pone.0124435.s001.xlsx]

## Sheet: Sheet1
S1 Table Materials used in this study
Name	Race	Accession No.	Origin	Usage	Location	Days to heading in Beijing	Days to heading in Hainan	Used in Selective sweep analysis	Name in phylogenetic tree	Remarks
JAPANESE DWARF BROOMCORN	Caudatum-bicolor	PI 30204	United States, Kansas	broomcorn	37-40N	82	54	Y	b2
MN2833	Bicolor	PI 170794	Turkey	broomcorn	40N	72	69	Y	b15
MN2838	Bicolor	PI 170799	Turkey	broomcorn	40N	70	63	Y	b19
MN2839	Bicolor	PI 170800	Turkey	broomcorn	40N	69	69	Y	b20
IS12807	Bicolor	PI 170802	Turkey	broomcorn	40N	62	55	Y	b21
IS12808	Bicolor	PI 170803	Turkey	broomcorn	40N			Y	b22
IS12811	Bicolor	PI 170806	Turkey	broomcorn	40N	69	60	Y	b23
MN2847	Bicolor	PI 171856	Turkey, Tokat	broomcorn	40N	78	67	Y	b24
7392	Bicolor	PI 173112	Turkey, Artvin	broomcorn	40N	63	63	Y	b25
7780	Bicolor	PI 173116	Turkey	broomcorn	40N	69	62	Y	b27
8493	Bicolor	PI 173120	Turkey	broomcorn	40N	70	68	Y	b28
MN2871	Bicolor	PI 175920	Turkey	broomcorn	40N			Y	b31
MN2873	Bicolor	PI 176766	Turkey	broomcorn	40N			Y	b32	early termination at 4th exon
MN2874	Bicolor	PI 176767	Turkey	broomcorn	40N	67	62	Y	b33
IS12858	Bicolor	PI 179051	Turkey, Canakkale	broomcorn	40N	64	53	Y	b39
MN3092	Bicolor	PI 196595	Taiwan	broomcorn	22-25n		66	Y	b45
FRUHE ROTE	Bicolor	PI 209792	Germany	broomcorn	47-55n	64	53	Y	b50
311	Caudatum-bicolor	PI 217898	Indonisia	broomcorn	12s-7n			Y	b53
IS2374	Bicolor	PI 223414	Iran	broomcorn	25-40n	81	58	Y	b54
MN4135	Caudatum	PI 251672	Yugoslavia	broomcorn	44-50n	86	58	Y	b61	early termination at 4th exon
DL/59/1543	Kafir	PI 267334	India	broomcorn	8-36n	83	53	Y	b63	early termination at 4th exon
282	—	PI 291382	China	broomcorn	3-53n	49	35	Y	b67
Yangyang LOCAL	Bicolor	PI 567804	Korea, South	broomcorn	34-38n		55	Y	b102
Hwachon LOCAL	Bicolor	PI 567806	Korea, South	broomcorn	34-38n	72	53	Y	b104
Kosong local	Bicolor	PI 567807	Korea, South	broomcorn	34-38n	70	53	Y	b105
DA PEI TOU (WU TAI)	Bicolor	PI 567928	China, Beijing	broomcorn	39n	63	52	Y	b108	early termination at 3rd exon
SU2850	Bicolor	PI 568476	Sudan	broomcorn	15n	87	66	Y	b113
IS22528	Caudatum	PI 569971	Sudan	broomcorn	15n			Y	b115
1184	Bicolor	—	Japan	broomcorn	30-45n	72	53	Y	b184
Shangzhuang broom	Bicolor	—	China，Beijing	broomcorn	39n	72	62	Y	bsz
Anhui broom	Bicolor	—	China, Anhui	broomcorn	29-35n			Y	bal
MN2857	Bicolor	PI 173121	Turkey	broomcorn	40N	69	68		b29
IS12849	Bicolor	PI 177547	Turkey	broomcorn	40N	62	54		b35
MN2901	Bicolor	PI 179052	Turkey, Kocaeli	broomcorn	40N	62	45		b41
MN2937	Bicolor	PI 181898	Syria	broomcorn	32-37n	62	52		b43
905	Bicolor	PI 206750	Turkey, Eskisehir	broomcorn	40N		67		b48
B158	—	—	China	broomcorn		87	69		b158
Black Spanish Standard	—	PI 642998	USA	broomcorn					b225
Japanese Dwarf Standard	Caudatum-bicolor	—	USA	broomcorn					b226
Acme Broomcorn	—	PI 656014	USA	broomcorn					b227
10085	—	PI 196890	Ethiopia	forage	5-28n	89	61	Y	d152
A 6155	—	PI 302173	Sudan	forage	15n	90	55	Y	d163
A-6129	—	PI 302221	Former Soviet Union	forage	41-82n	52	67	Y	d164
Giza 2	—	PI 343164	Egypt, Cairo	forage	30n	64	60	Y	d170
94531	—	PI 550880	Italy	forage	41-48n			Y	d211
SD12	—	PI 302173	Sudan	forage		90	55	Y	ds12
Hiro-1	—	—	Japan	forage		54	62	Y	dhir
S235	—	PI 595221	United States	forage	37-40N	91	62		d212
MN2071	Guinea-caudatum	PI 155840	Malawi	grain	31n			Y	g5
MN2977	Bicolor	PI 194354	Ethiopia	grain	5-15n			Y	g44
KECSKEMETI	Bicolor	PI 232938	Hungray	grain	47n	79	53	Y	g56
SA2313	Caudatum-bicolor	PI 276795	Ethiopia	grain	5-15n			Y	g65
ETS 2373-B	Bicolor	PI 453252	Ethiopia	grain	5-16n	88	58	Y	g69
ETS 2373-B	Bicolor	PI 453253	Ethiopia	grain	5-17n			Y	g70
ETS2587	Mixed	PI 453648	Ethiopia	grain	5-18n	64	52	Y	g71
ETS2638	Bicolor	PI 453748	Ethiopia	grain	5-19n	70	53	Y	g72
ETS2643	Caudatum-bicolor	PI 453755	Ethiopia	grain	5-20n			Y	g73
ETS2667	Caudatum	PI 453805	Ethiopia	grain	5-21n			Y	g74
ETS 3127-A	Bicolor	PI 454575	Ethiopia	grain	5-23n	80	61	Y	g78	early termination at 4th exon
ETS3130	Bicolor	PI 454581	Ethiopia	grain	5-24n			Y	g79
ETS3450	Bicolor	PI 455209	Ethiopia	grain	5-25n	70	59	Y	g80
ETS 3784-A	Bicolor	PI 455768	Ethiopia	grain	5-26n	73	61	Y	g83
ETS4678	Caudatum-bicolor	PI 457448	Ethiopia	grain	5-27n			Y	g84
ETS4678	Caudatum-bicolor	PI 457449	Ethiopia	grain	5-28n			Y	g85
ETS 4679-A	Caudatum-bicolor	PI 457451	Ethiopia	grain	5-29n			Y	g86
ETS 4679-B	Caudatum-bicolor	PI 457452	Ethiopia	grain	5-30n			Y	g87
MN 3152	Bicolor	PI 562147	Argentina	grain	22-54s	72	62	Y	g88
MN 3153	Bicolor	PI 562148	Portugal	grain	37-41n	66	62	Y	g89
HANTSAN GIWA	Guinea-caudatum	PI 563007	Nigeria	grain	9n			Y	g91
JING HUI ER HAO	Guinea-bicolor	PI 563847	China, Beijing	grain	39n			Y	g96
MAI CAO ZI	Bicolor	PI 563849	China, Beijing	grain	39n	66	57	Y	g97
PING LUO WA WA TOU	Bicolor	PI 563850	China, Beijing	grain	39n	63	53	Y	g98
XIAN MI GAO LIANG	Bicolor	PI 563855	China, Beijing	grain	39n	73	58	Y	g99
Cholwon LOCAL	Bicolor	PI 567801	Korea, South	grain	34-38n	73	57	Y	g101
Unknown local	Bicolor	PI 567808	Korea, South	grain	34-38n	66	53	Y	g106
NIU SHENG ZUI	Bicolor	PI 568016	China, Shanxi	grain	34n	69	53	Y	g109
DA LUO CHUI	Bicolor	PI 568031	China, Shanxi	grain	34n	64	53	Y	g110
HONG E ER HUANG	Bicolor	PI 568040	China, Shanxi	grain	34n			Y	g111
ZU GAN QING	Bicolor	PI 568049	China, Shanxi	grain	34n			Y	g112
IS19189	Caudatum	PI 569212	Sudan	grain	15n	91	66	Y	g114
TIMIKALA	Guinea-bicolor	PI 608901	Mali	grain	12-18n	200	53	Y	g117
DAY MILO	Durra	PI 571106	Sudan	grain	15n	68	45	Y	g119
DAY MILO	—	PI 641874	—	grain		68	53	Y	g121
TEXAS MILO	—	PI 641875	—	grain		87	64	Y	g122
EARLY WHITE MILO	—	PI 641876	—	grain		85	59	Y	g123
EARLY WHITE MILO	—	PI 641877	—	grain		83	62	Y	g124
SOONER MILO	—	PI 651095	—	grain		66		Y	g127
Extra Dwarf	—	PI 18684	—	grain		67	45	Y	g129
DWARF YELLOW MILO	—	PI 24969	China	grain	39n		52	Y	g131
Dwarf White Milo	—	PI 154992	USA	grain	37-40N			Y	g133
Milo	Caudatum	PI 221719	South Africa, Transvaal	grain	22-35s	91	45	Y	g134
MARTIN MILO	Kafir	PI 571062	Sudan	grain	15n	66		Y	g142
A. S. 263	—	PI 201447	India, Tamil Nadu	grain	8n			Y	g153
IS 14131	—	PI 302236	Portugal	grain	37-41n	70	69	Y	g166
R-244	—	PI 330272	Ethiopia	grain	5-28n			Y	g169
035A	Mixed	PI 521331	Kenya	grain	4s-5n			Y	g171
Ekhumba	Caudatum	PI 521332	Kenya	grain	4s-5n			Y	g172
Ekhumba-1	Caudatum	PI 521332	Kenya	grain	4s-5n			Y	g173
Ogolo	Mixed	PI 521334	Kenya	grain	4s-5n			Y	g176
Ogolo	—	PI 521335	Kenya	grain	4s-5n			Y	g177
Ogolo	—	PI 521336	Kenya	grain	4s-5n			Y	g178
Ogolo	—	PI 521339	Kenya	grain	4s-5n			Y	g181
Ogolo-1	Bicolor	PI 521340	Kenya	grain	4s-5n			Y	g183
Ogolo	—	PI 521341	Kenya	grain	4s-5n			Y	g184
Ogolo	—	PI 521343	Kenya	grain	4s-5n			Y	g185
Ochuti	Caudatum	PI 521344	Kenya	grain	4s-5n			Y	g186
IS 12687	—	PI 302105	Ethiopia	grain	5-28n			Y	g187
No. 902	（Shattercane）	PI 534145	Rhodesia	grain	15s	64		Y	g189
FAO 54947	—	PI 562183	Sudan	grain	15n			Y	g190
IS 6566	Guinea-durra	PI 562895	—	grain		69	53	Y	g191
IS 8799	Bicolor	PI 563146	Sudan	grain	15n	72	62	Y	g192
IS 9477	Kafir-durra	PI 563278	South Africa, Limpopo	grain	33s	91		Y	g193
IS 10988	—	PI 563466	USA	grain	37-40N			Y	g195
IS 10989	—	PI 563467	USA	grain	37-40N			Y	g196
IS 10995	—	PI 563469	USA	grain	37-40N			Y	g197
Andiwo	Caudatum	PI 521345	Kenya	grain	4s-15n			Y	g198
Andiwo	Caudatum	PI 521346	Kenya	grain	4s-15n			Y	g199
Andiwo	Caudatum	PI 521347	Kenya	grain	4s-15n			Y	g200
Andiwo	Caudatum	PI 521348	Kenya	grain	4s-15n			Y	g201
Andiwo	Caudatum	PI 521349	Kenya	grain	4s-15n			Y	g202
Ogolo	—	PI 521352	Kenya	grain	4s-15n			Y	g204
Ogolo	Caudatum	PI 521353	Kenya	grain	4s-15n	200		Y	g205
Ogolo	Guinea	PI 521354	Kenya	grain	4s-15n			Y	g206
357	—	PI 521356	Kenya	grain	4s-15n			Y	g208
Witiki	—	PI 521357	Kenya	grain	4s-15n			Y	g209
IS 10997	—	PI 563471	USA	grain	37-40N			Y	g215
IS 11000	—	PI 563473	USA	grain	37-40N	200		Y	g217
IS 11001	—	PI 563474	USA	grain	37-40N	72	35	Y	g218
IS 11002	—	PI 563475	USA	grain	37-40N			Y	g219
IS 22358	（Shattercane）	PI 569804	Sudan	grain	15n			Y	g224
IS 22373	（Shattercane）	PI 569819	Sudan	grain	15n	89	48	Y	g226
IS 22388	（Shattercane）	PI 569834	Sudan	grain	15n			Y	g227	early termination at 4th exon
IS 22401	（Shattercane）	PI 569847	Sudan	grain	15n	89	35	Y	g228
IS 22402	（Shattercane）	PI 569848	Sudan	grain	15n			Y	g229
ACCA KODRI	Durra	PI 570853	Sudan	grain	15n	91		Y	g233
IS 14473	（Shattercane）	PI 570919	Sudan	grain	15n			Y	g235
ZANABLL FARAS	Durra	PI 571008	Sudan	grain	15n			Y	g236
94USE9350	Guinea-caudatum	PI 584089	Uganda	grain	1n	200	54	Y	g241
IS 24955	（Shattercane）	PI 585443	Zambia	grain	48n			Y	g242
NYIRARUMOGO	Caudatum	PI 585584	Rwanda	grain	1s			Y	g243	early termination at 3rd exon
MN 1326	—	PI 154769	Uganda	grain	1n	200		Y	g249
IS 6834	Guinea	PI 563510	Burkina Faso	grain	11n			Y	g285
IS 12431	Caudatum	PI 563512	Sudan	grain	15n	92		Y	g286
Kaliyoys	（Shattercane）	PI 155675	Malawi	grain	31n			Y	g290
MN 2015	Bicolor	PI 156179	Malawi	grain	31n			Y	g292
MN 2119	Bicolor	PI 156229	Malawi	grain	31n			Y	g293
SA 2315	Guinea-caudatum	PI 276797	Ethiopia	grain	5-24n	70	54	Y	g296
MS138B	—	—	Japan	grain				Y	gms
N32B	—	—	USA	grain		73	54	Y	gb3
Early Hegari	—	—	USA	grain		60	35	Y	gb4
CK60B	—	—	USA	grain		71	58	Y	gb1
JN290	—	—	Japan	grain		90	57	Y	gjn
38M	—	—	USA	grain		46	35	Y	g38m	ma3R
44M	—	—	USA	grain		48	35	Y	g44m	ma3R
58M	—	—	USA	grain		50	52	Y	g58m	ma3R
B151	—	—	China	grain				Y	g151
Tyouhinn 232	—	—	Japan	grain		62	54	Y	gcp	ma3R
Jiangsu hong ke	—	—	China	grain		73	53	Y	gjr
Jiangsu hei ke	—	—	China	grain		66	52	Y	gjb
B140	—	—	China	grain				Y	g140
JN290EE	—	—	Japan	grain				Y	gee	ma3R
Namuse	Guinea	PI 155782	Malawi	grain	31n				g4
ETS 3089-B	Bicolor	PI 454516	Ethiopia	grain	5-22n	78	60		g76
Pyungchang LOCAL	Bicolor	PI 567797	Korea, South	grain	34-38n	66	54		g100
Unknown local	Bicolor	PI 567810	Korea, South	grain	34-38n	65	54		g107
K. 50188	Bicolor	PI 226096	Kenya	grain	4s-5n	73	57		g118
AMER JOWARI MILO	Caudatum	PI 571228	Sudan	grain	15n	62			g120
DOUBLE DWARF YELLOW MILO	—	PI 651094	—	grain					g126
Dwarf Yellow Milo	Durra	PI 92267	China, Beijing	grain	39n		45		g132
DWARF YELLOW MILO	Durra	PI 221726	South Africa, Transvaal	grain	22-35s	71	35		g135
Ogolo	Mixed	PI 521333	Kenya	grain	4s-5n				g174
Ogolo	—	PI 521338	Kenya	grain	4s-5n				g180
Ogolo	Bicolor	PI 521340	Kenya	grain	4s-5n				g182	early termination at 4th exon
ETS 3987	（Shattercane）	PI 456194	Ethiopia	grain	5-28n				g188
Ogolo	Bicolor	PI 521350	Kenya	grain	4s-15n				g203
IS 10999	—	PI 563472	USA	grain	37-40N				g216
IS 22359	（Shattercane）	PI 569805	Sudan	grain	15n	89	53		g225
A/15 IS 2471	（Shattercane）	PI 570496	Sudan	grain	15n				g230
A/16 IS 7016	（Shattercane）	PI 570497	Sudan	grain	15n				g231
WAD YABIS	Bicolor	PI 570695	Sudan	grain	15n				g232
IS 14474	（Shattercane）	PI 571372	Sudan	grain	15n				g238
IS 14475	（Shattercane）	PI 571373	Sudan	grain	15n	91	45		g239
IS 25575	Caudatum	PI 585607	Rwanda	grain	1s				g244
IS 12472	Caudatum	PI 563513	Sudan	grain	15n				g287
MN 1983	Guinea	PI 155767	Malawi	grain	31n				g291
IS 2753	Bicolor	PI 267436	India	grain	8-36n				g295
P954 177	—	—	—	grain					gs1
P954 116	—	—	—	grain					gs2
SA403	—	—	—	grain					gs3
CK-60	—	—	—	grain					gs4
Texas Blackhull Kafir	—	—	—	grain					gs6
Hegari	—	—	—	grain					gs7
Standard Milo	—	—	—	grain					gs81
100day Milo	—	—	—	grain					gs19
P.E.601503B	—	—	—	grain					gs21
2830B	—	—	—	grain					gs22
MS	—	—	—	grain					gs23
2830A	—	—	—	grain					gs24
90day Milo	—	—	—	grain					gs75
80day Milo	—	—	—	grain					gs76
Sooner Milo(60M)	—	—	—	grain					gs77
Sooner Milo(SM90)	—	—	—	grain					gs78
Sooner Milo(SM80)	—	—	—	grain					gs79
Sooner Milo(SM60)	—	—	—	grain					gs80
SA 1170	—	—	—	grain					gs82
WSM 100 Milo	—	—	—	grain					gs84
CK-60	—	—	—	grain					gs85
60 day Milo	—	—	—	grain					g147
58day Milo	—	—	—	grain					g186	ma3R
FARAFARA	Guinea	PI 562970	Nigeria	grain	9n				geu4
TAPASOHIRA	Guinea	PI 563021	Nigeria	grain	10n				geu5
GIWA DAMBA	Guinea	PI 563031	Nigeria	grain	11n	200			geu6
IS 19066	Caudatum	PI 569090	Sudan	grain	15n	89			geu8
HYDERABAD 6392	Guinea-bicolor	PI 591405	India	grain	8-36n				ge21
P898012	—	PI 656057	US, Indiana	grain	41n	71	45		ge28
FAO 55036	Caudatum	PI 562254	Sudan	grain	15n	200	62		ge31
HONEY (EARLY)	—	NSL 4030	USA	sweet sorghum		72		Y	s40e
WILEY	—	NSL 40377	USA	sweet sorghum				Y	s437
HONEY SORGO	—	NSL 4644	USA	sweet sorghum				Y	shs
Lahome	—	NSL 4421	USA	sweet sorghum		68		Y	s421
Azucarado	—	PI 478584	Peru	sweet sorghum		90	55	Y	sazu
Brades	—	NSL 29336	USA	sweet sorghum				Y	s296
161	—	PI 2363	USA	sweet sorghum				Y	s236
HONEY (LATE)	—	NSL 4030	USA	sweet sorghum		91		Y	s40l
Williams	—	NSL 4488	USA	sweet sorghum				Y	s48
N110	—	PI 535795	USA	sweet sorghum				Y	s537
HONEY	—	NSL4363	USA	sweet sorghum		105		Y	s463
Ellis	—	NSL4017	USA	sweet sorghum				Y	s417
Sugar Drip	—	PI 4546	USA	sweet sorghum		91	62	Y	s456
W81-E	—	NSL 174431	USA	sweet sorghum		106	53	Y	sw81
N108	—	PI 535793	USA	sweet sorghum		87	54	Y	s108
Tracy	—	NSL4029	USA	sweet sorghum		90	60	Y	s409
Rio	—	NSL40230	USA	sweet sorghum				Y	s402
HONEY	—	NSL16649	USA	sweet sorghum		103	57	Y	s169
HONEY	—	NSL4842	USA	sweet sorghum				Y	s482
Hoti	—	NSL 4492	USA	sweet sorghum				Y	shti
N109	—	PI 535794	USA	sweet sorghum		86	53	Y	s109
Dale	—	NSL 74333	USA	sweet sorghum		91	59	Y	sdal
Sugar Drip	—	NSL4547	USA	sweet sorghum		88	65	Y	s457
Jilin sweet	—	—	China	sweet sorghum		74	52	Y	sjt
Honey	—	NSL4641	USA	sweet sorghum		105	54	Y	s461
Honey	—	NSL4543	USA	sweet sorghum		90	56	Y	s453
MN 1296	—	PI 154742	Uganda	wild (S. verticilliflorum)	1n			Y	t248
IS 2778	—	PI 267331	India	wild (S. verticilliflorum)	8-36n			Y	t257
MN 4242	—	PI 302112	Zimbabwe	wild (S. verticilliflorum)	17.5s	89	55	Y	t263
MN 4278	—	PI 302115	Australia	wild (S. verticilliflorum)	10-41s	70	53	Y	t265
MN 4288	—	PI 302230	Unknown	wild (S. verticilliflorum)		89	53	Y	t270
IS 11010	—	PI 329252	South Africa	wild (S. verticilliflorum)				Y	t275
017A	—	PI 520777	Kenya	wild (S. verticilliflorum)	4s-15n			Y	t279
TCD 050	—	PI 532565	Chad	wild (S. verticilliflorum)	10-20n				t282
TCD 070	—	PI 532566	Chad	wild (S. verticilliflorum)	10-20n				t283
MN4254	—	PI 653737	Unknown	S. propinquum (out group)				Y	wmn
