# Supplementary material for: Molecular Evolution of the Sorghum Maturity Gene Ma3
Source: PLoS One. 2015 May 11;10(5):e0124435. doi: 10.1371/journal.pone.0124435 (PMC4427326; doi:10.1371/journal.pone.0124435)
Supplement: S2 Table — (XLSX) [file pone.0124435.s002.xlsx]

## Sheet: Sheet1
S2 Table Primers used for amplified the products for sequencing
Gene Name	Primer No.	Forward primer (5'-3')	Reverse primer (3'-5')	start (bp)	end(bp)
Sb01g037340 (Ma3)	1	aagtttctcgtgccacaccctc	acgaactccccagctgaaagc	60908579	60910122
	2	aagggagggatacccacaagac	cggtggaggatggcgtagaa	60909720	60911143
	3	gcagcttcgactactcccagtc	cttcacaaggtccatgatgctgg	60910753	60911951
	4	atctcctcggcaatgaagttgtgg	acaccatcgaccaattgagctagg	60911694	60912955
	5	agaattgcggagtgctgttgag	gcaagtttcaaggaactgcctctg	60912747	60914125
	6	gcattgacaaagttcatggttgtc	gcacaaagtttcacaatcctgg	60913763	60915276
	7	tggaacttggtgaatctggtgtc	atccaatgtgtgagctcaacca	60915064	60916823
	8	gctgacttcttgctaagcatggtg	gatcttcctgcatgtgcttagtcc	60916040	60917648
	9	gtatgtccgtaggtttgcctgc	ggacgtgagaaaattcgccacc	60917528	60918687
Sb01g037040	1	tgattccaactaacccctcagcag	aagatgatggatcggtgcagccta	60583748	60584602
Sb01g037090	1	aactcgctcgtagccccgagaa	acacgttcgggatcggcctgta	60639733	60640746
	2	ccgcagtacaagatcggctactg	tcacaaagcgcaattcctgaccaa	60640385	60641308
Sb01g037130	1	ccgaatcaccaaatcgagccca	tccactttctgccaaatgcaagga	60711518	60712514
Sb01g037190	1	atggctgatgctcggctggact	ggcctcatacgtcatacctgccca	60752940	60753766
Sb01g037235	1	tcatcctagctcagcgctccga	agcatccgcatcaccttgacctgc	60795479	60795775
Sb01g037280	1	gccgcaattagcagcgacctt	gcctcagcatttttcgcccttt	60855533	60856727
Sb01g037360	1	gcgctaccaatggcttagcagc	tggtgtcctcgttcagcacgatgc	60944266	60944626
Sb01g037455	1	gtaccagctccttagtcccaagtg	attctcgccttgctttcatgcacc	61018433	61019777
	2	agatacatgaagtggaggtggca	tagcatgggtgtcattaaggggca	61019304	61020407
Sb01g037510	1	cctagccgttttctcggctccaa	aggggcagaaccatcatccattgc	61065262	61065730
Sb01g037590	1	ggagctcatgatggaccacc	agagccaatggggcgtcttctt	61128802	61129343
Sb01g037620	1	gagccaagtcatcggcgtccat	cgatcgctgaacaaagccacg	61166510	61167691
	2	gttgaccatgcgcaccaggattgt	agctggtggtgaggcgttctct	61167339	61168725
Sb01g037680	1	actgcaaaccaggtacatgctc	tcgtcaccatagatgtcagggta	61246154	61247026
