# Supplementary material for: Molecular Evolution of the Sorghum Maturity Gene Ma3
Source: PLoS One. 2015 May 11;10(5):e0124435. doi: 10.1371/journal.pone.0124435 (PMC4427326; doi:10.1371/journal.pone.0124435)
Supplement: S3 Table — (XLSX) [file pone.0124435.s003.xlsx]

## Sheet: Sheet1
S3 Table 12 genes around Ma3 sequenced for selective sweep study
Locus	Locus name	Genomic position(bp)	sequencing region (bp)	Description
f001	Sb01g037040	60,583,719-60,584,641	60,583,758-60,584,594	weakly similar to VQ motif family protein, expressed
f002	Sb01g037090	60,639,660-60,641,438	60,639,753-60,641,288	similar to Galactinol synthase 3
f003	Sb01g037130	60,711,435-60,712,669	60,711,533-60,712,509	similar to NifU-like domain containing protein, expressed
f004	Sb01g037190	60,752,940-60,753,863	60,752,954-60,753,754	similar to Adenylosuccinate lyase, putative, expressed
f005	Sb01g037235	60,795,423-60,795,800	60,795,479-60,795,762	similar to Putative uncharacterized protein
f006	Sb01g037280	60,855,533-60,856,777	60,855,577-60,856,672	similar to EF hand family protein, expressed
Ma3	Sb01g037340	60,910,479-60,917,763	60,908,647-60,918,642	similar to Phytochrome B
f007	Sb01g037360	60,944,186-60,944,643	60,944,266-60,944,624	similar to Os03g0308900 protein
f008	Sb01g037455	61,018,398-61,020,412	61,018487-61,020,333	similar to Expressed protein
f009	Sb01g037510	61,065,216-61,065,880	61,065,266-61,065,730	similar to CP12, putative, expressed
f010	Sb01g037590	61,128,701-61,129,354	61,128,798-61,129,335	similar to Expressed protein
f011	Sb01g037620	61,166,491-61,168,759	61,166,548-61,168,676	similar to Negatively light-regulated protein, putative, expressed
f012	Sb01g037680	61,246,072-61,247,114	61,246,166-61,247,008	similar to Expressed protein
