# Supplementary material for: Molecular Evolution of the Sorghum Maturity Gene Ma3
Source: PLoS One. 2015 May 11;10(5):e0124435. doi: 10.1371/journal.pone.0124435 (PMC4427326; doi:10.1371/journal.pone.0124435)
Supplement: S4 Table — (XLSX) [file pone.0124435.s004.xlsx]

## Sheet: Sheet1
S4 Table haplotypes detected in this study
	Position
No.	220	250	278	383	414	653	800	879	1010	1046	1088	1101	1157	1164	1191	1282	1285	1286	1320	1334	1373	1381	1382	1383	1506	1558	1762	1950	3686	4588	6048	6969	7319	7385	7613	7917	8349	8374	8457	8683	8685	8737	9176	9713	9723	9758	9863	9895	9913
1	G	C	T	A	A	C	-	G	G	C	G	A	A	T	-	A	T	A	A	C	-	A	G	G	C	C	T	CAC	A	A	C	G	A	C	TT	C	A	T	G	-	T	G	C	T	G	CA	G	A	A
2	G	C	T	A	A	C	-	G	G	C	G	A	A	T	-	A	T	A	A	C	-	A	G	G	C	C	T	CAC	A	A	T	G	A	C	TT	C	A	T	G	-	T	G	C	T	G	CA	G	A	A
3	G	C	T	A	A	C	-	G	G	C	G	A	A	T	-	A	T	A	A	C	-	A	G	G	C	C	T	CAC	A	A	T	G	A	-	TT	C	A	T	G	-	T	G	C	T	G	CA	G	A	A
4	G	C	T	A	A	C	-	G	G	C	G	A	A	T	-	A	T	A	A	C	-	A	G	G	C	C	T	CAC	A	A	T	G	A	C	TT	C	-	T	G	-	T	G	C	T	G	CA	G	A	A
5	G	C	T	A	A	C	-	G	G	C	G	A	A	T	-	A	T	A	A	C	-	A	G	G	C	C	T	CAC	A	A	T	T	A	C	TT	C	A	T	G	-	T	G	C	T	G	CA	G	A	A
6	G	C	T	A	A	C	-	G	G	C	G	A	A	T	-	A	T	A	A	C	-	A	G	G	C	C	T	CAC	A	A	C	T	A	C	TT	C	A	T	C	-	T	A	C	T	G	CA	G	A	A
7	G	C	T	A	A	C	-	G	G	C	G	A	A	T	-	A	T	A	A	C	-	A	G	G	C	C	T	CAC	A	A	T	G	A	C	TT	C	A	T	G	-	T	G	T	C	A	CA	G	T	A
8	G	C	T	A	A	A	-	A	C	T	G	A	T	T	T	T	A	G	G	C	TA	A	G	G	C	C	T	CAC	A	A	C	G	A	C	TT	C	A	TT	G	-	T	G	T	T	A	CA	G	T	A
9	A	T	C	A	G	A	-	A	C	T	G	A	T	T	T	T	A	G	G	A	-	A	G	G	C	C	T	CAC	A	A	C	G	A	-	TT	C	A	T	G	-	T	G	T	T	G	CA	G	T	G
10	A	T	C	A	G	A	-	A	C	T	G	A	T	T	T	T	A	G	G	A	-	A	G	G	C	C	T	CAC	A	A	C	G	A	C	TT	C	A	T	G	-	T	G	T	T	G	CA	G	T	G
11	A	T	C	A	G	A	-	A	C	T	T	A	T	T	T	T	A	G	G	A	-	A	G	G	C	C	T	CAC	A	A	C	G	A	C	TT	C	A	T	G	-	T	G	T	T	G	CA	G	T	G
12	A	C	C	T	G	A	TTA	A	C	T	T	A	T	-	T	T	A	G	G	C	-	A	G	G	C	A	T	CAC	A	A	C	G	A	C	TT	C	A	T	G	-	T	G	T	C	A	-	-	T	A
13	A	C	C	T	G	A	TTA	A	C	T	G	A	T	-	T	T	A	G	G	C	-	A	G	G	C	A	T	CAC	A	A	C	T	A	C	TT	C	A	T	C	-	T	A	T	C	A	-	-	T	A
14	A	C	C	T	G	A	TTA	A	C	T	G	A	T	-	T	T	A	G	G	C	-	A	G	G	C	A	T	CAC	A	A	C	T	A	-	TT	C	A	T	C	-	T	A	T	C	A	-	-	T	A
15	A	C	C	T	G	A	-	A	C	T	T	A	T	-	T	T	A	G	G	C	-	A	G	G	C	A	T	CAC	A	A	C	T	A	C	TT	C	A	T	C	-	T	A	T	C	A	CA	-	T	A
16	A	C	C	T	G	A	-	A	C	T	T	A	T	-	T	T	A	G	G	C	-	A	G	G	C	A	T	CAC	A	A	C	T	A	C	TT	C	A	TTT	C	-	T	A	T	C	A	-	-	T	A
17	A	C	C	T	G	A	-	A	C	T	T	A	T	-	T	T	A	G	G	C	-	A	G	G	C	A	T	CAC	A	A	C	T	A	C	TT	C	-	T	C	-	T	A	T	C	A	-	-	T	A
18	A	C	C	A	G	A	-	A	C	T	G	A	T	-	T	T	A	G	G	C	-	A	G	G	C	A	T	CAC	A	A	C	T	A	C	TT	C	A	T	C	-	T	A	T	C	A	-	-	T	A
19	A	C	C	T	G	A	-	A	C	T	G	C	T	-	T	T	A	G	G	C	-	A	G	G	C	A	T	CAC	A	A	C	T	A	C	TT	T	A	TTT	C	-	T	A	T	C	A	-	-	T	A
20	A	C	C	T	G	A	-	A	C	T	G	A	T	-	T	T	A	G	G	C	-	A	G	G	C	A	T	CAC	A	A	C	T	A	-	TT	T	A	TTT	C	-	T	A	T	C	A	-	-	T	A
21	A	C	C	T	G	A	-	A	C	T	G	A	T	-	T	T	A	G	G	C	-	A	G	G	C	A	T	CAC	A	A	C	T	A	C	TT	C	A	TT	C	-	T	A	T	C	A	-	-	T	A
22	A	C	C	T	G	A	-	A	C	T	G	A	T	-	T	T	A	G	G	C	-	A	G	G	C	A	T	CAC	A	A	C	T	A	C	TT	C	-	TT	C	-	T	A	T	C	A	-	-	T	A
23	A	C	C	T	G	A	-	A	C	T	G	A	T	-	T	T	A	G	G	C	-	A	G	G	C	A	T	CAC	A	A	C	T	A	C	TT	C	A	T	C	-	T	A	T	C	A	-	-	T	A
24	A	C	C	T	G	A	-	A	C	T	G	A	T	-	T	T	A	G	G	C	-	A	G	G	C	A	T	CAC	A	A	C	T	-	C	TT	C	A	T	C	-	T	A	T	C	A	-	-	T	A
25	A	C	C	T	G	A	-	A	C	T	G	A	T	-	T	T	A	G	G	C	-	A	G	G	G	A	T	CAC	A	A	C	T	A	C	TT	C	A	TTT	C	-	T	A	T	C	A	-	-	T	A
26	A	C	C	A	G	A	-	A	C	T	G	A	T	T	T	T	A	G	G	C	TA	A	G	G	C	A	T	CAC	A	A	C	G	A	C	TT	C	A	TT	G	-	T	G	T	T	A	CA	G	T	A
27	A	C	C	A	G	A	-	A	C	T	G	A	T	T	T	A	A	G	G	C	A	A	G	G	C	C	T	CAC	A	A	C	G	A	C	TT	C	A	T	G	T	A	G	T	T	A	CA	G	T	A
28	A	C	C	A	G	A	-	A	C	T	G	A	T	T	T	T	A	G	G	C	TA	A	G	G	C	C	T	CAC	A	A	C	G	A	C	TT	C	A	T	G	-	A	G	T	T	A	CA	G	T	A
29	A	C	C	A	G	A	-	A	C	T	G	A	T	T	T	T	A	G	G	C	TA	A	G	G	C	C	T	CAC	A	A	C	G	A	C	TT	C	A	T	G	-	T	G	T	T	A	CA	G	T	A
30	A	C	C	A	G	A	-	A	C	T	G	A	T	T	T	T	A	G	G	C	TA	A	G	G	C	C	T	CAC	A	A	C	G	A	-	TT	C	A	TT	G	-	T	G	T	T	A	CA	G	T	A
31	A	C	C	T	G	A	-	A	C	T	G	A	T	T	T	T	A	G	G	C	TA	A	G	G	C	C	T	CAC	A	A	C	G	A	C	TT	C	A	T	G	-	T	G	T	T	A	CA	G	T	A
32	A	C	C	A	G	A	-	A	C	T	T	A	T	T	T	T	A	G	G	C	TA	A	G	G	C	C	T	CAC	A	A	C	G	A	C	TT	C	A	T	G	-	T	G	T	T	A	CA	G	T	A
33	A	C	C	A	G	A	-	A	C	C	G	A	A	T	-	A	A	G	G	C	A	A	G	-	C	C	C	-	A	A	C	G	A	C	-	C	A	T	G	TT	T	G	C	-	-	-	-	-	-
34	A	C	C	A	G	A	-	A	T	C	G	A	A	T	-	A	A	G	G	C	A	A	G	G	C	C	C	-	A	A	C	G	A	C	-	C	A	TT	G	TT	T	G	C	-	-	-	-	-	-
35	A	C	C	A	G	A	-	A	C	C	G	A	A	T	T	A	A	G	G	C	A	A	G	G	C	C	T	-	A	A	C	T	A	C	TT	C	A	-	C	-	T	A	T	C	A	CA	-	T	A
36	A	C	C	A	G	A	-	A	T	C	G	A	A	T	-	A	A	G	G	C	A	A	G	G	C	C	C	-	A	A	C	G	A	C	-	C	A	T	G	TT	T	G	T	C	A	CA	-	T	A
37	A	C	C	T	G	A	-	A	C	T	G	A	T	-	T	T	A	G	G	C	-	A	G	G	C	A	T	CAC	A	A	C	T	A	C	TT	T	A	-	C	-	T	A	T	C	A	-	-	T	A
38	A	C	C	T	G	A	-	A	C	T	G	A	T	-	T	T	A	G	G	C	-	A	G	G	C	A	T	CAC	A	A	C	T	A	C	TT	T	A	T	C	-	T	A	T	C	A	-	-	T	A
39	A	C	C	T	G	A	-	A	C	T	G	A	T	-	T	T	A	G	G	C	-	A	G	G	C	A	T	CAC	A	A	C	T	A	C	TT	C	-	-	C	-	T	A	T	C	A	-	-	T	A
40	A	C	C	T	G	A	-	A	C	T	G	A	T	-	T	T	A	G	G	C	-	A	G	G	C	A	T	CAC	A	A	C	T	A	C	TT	C	-	T	C	-	T	A	T	C	A	-	-	T	A
41	A	C	C	T	G	A	-	A	C	T	G	A	T	-	T	T	A	G	G	C	-	A	G	G	C	A	T	CAC	A	A	C	T	A	C	TT	C	A	-	C	-	T	A	T	C	A	-	-	T	A
42	A	C	C	T	G	A	-	A	C	T	G	A	T	-	T	T	A	G	G	C	-	A	G	G	G	A	T	CAC	A	A	C	T	A	C	TT	C	A	-	C	-	T	A	T	C	A	-	-	T	A
43	A	C	C	T	G	A	-	A	C	T	G	A	T	-	T	T	A	G	G	C	-	A	G	G	C	A	T	CAC	A	A	C	T	A	C	T	C	A	T	C	-	T	A	T	C	A	-	-	T	A
44	A	C	C	T	G	A	-	A	T	T	G	A	T	-	T	T	A	G	G	C	-	A	G	G	C	A	T	CAC	A	A	C	T	A	C	TT	C	A	T	C	-	T	A	T	C	A	-	-	T	A
45	A	C	C	T	G	A	-	A	C	T	G	A	T	-	T	T	A	G	G	C	-	A	G	G	C	A	T	CAC	A	A	C	T	A	-	TT	C	A	T	C	-	T	A	T	C	A	-	-	T	A
46	A	C	C	A	G	A	-	A	T	T	G	A	T	T	T	T	A	G	G	C	A	G	A	A	C	A	T	CAC	A	-	C	G	A	C	TT	C	A	T	G	-	T	G	T	C	A	CA	G	T	A
47	A	C	C	A	G	A	-	A	T	T	G	C	T	T	T	T	A	G	G	C	A	G	A	A	C	A	T	CAC	A	-	C	G	A	C	TT	C	A	T	G	-	T	G	T	C	A	CA	G	T	A
48	A	C	C	A	G	A	-	A	T	T	T	C	T	T	T	T	A	G	G	C	A	G	A	A	C	A	T	CAC	A	-	C	G	A	C	TT	C	A	T	G	-	T	G	T	C	A	CA	G	T	A
49	A	C	C	A	G	A	-	A	T	T	G	C	T	T	T	T	A	G	G	C	A	G	A	A	C	A	T	CAC	C	-	C	G	A	C	TT	C	A	T	G	-	T	G	T	C	A	CA	G	T	A
50	A	C	C	A	G	A	-	A	C	T	G	A	T	T	T	T	A	G	G	C	TA	A	G	G	C	C	T	CAC	A	A	C	G	A	C	TT	C	A	TTTTT	G	-	T	G	T	T	A	-	G	T	A
51	A	C	C	A	G	A	-	A	C	T	T	A	T	T	T	T	A	G	G	C	TA	A	G	G	C	C	T	CAC	A	A	C	G	A	C	TT	C	A	TT	G	-	T	G	T	T	A	-	G	T	A
52	A	C	C	A	G	A	-	A	C	T	G	A	T	T	T	T	A	G	G	C	TA	A	G	G	C	C	T	CAC	A	A	C	T	A	C	TT	C	A	TTTT	C	-	T	A	T	T	A	CA	G	T	A
53	A	C	T	A	G	C	-	G	G	C	G	A	A	T	-	A	T	A	A	C	-	A	G	G	C	C	T	CAC	A	A	C	T	A	C	TT	C	A	T	C	-	T	A	C	T	G	CA	G	T	A
54	A	C	T	A	G	A	-	G	G	C	G	A	A	T	-	A	T	A	A	C	-	A	G	G	C	A	T	CAC	A	A	C	G	A	C	TT	C	A	TTT	G	-	T	G	C	T	G	CA	G	T	A
55	A	C	T	A	G	C	-	G	G	C	G	A	A	T	-	A	T	A	A	C	-	A	G	G	C	C	T	CAC	A	A	C	G	A	C	TT	C	A	T	G	-	T	G	C	T	G	CA	G	T	A
56	A	C	T	A	G	C	-	G	G	C	G	A	A	T	-	A	T	A	A	C	-	A	G	G	C	C	T	CAC	A	A	C	G	A	C	TT	C	A	-	G	-	T	G	C	T	G	CA	G	T	A
57	A	C	C	A	G	C	-	G	G	C	G	A	A	T	-	A	T	A	A	C	-	A	G	G	C	C	T	CAC	A	A	C	G	A	C	TT	C	A	T	G	-	T	G	C	T	G	CA	G	T	A
58	A	C	C	T	G	C	-	G	G	C	G	A	A	T	-	A	T	A	A	C	-	A	G	G	C	C	T	CAC	A	A	C	G	A	C	TT	C	A	T	G	-	T	G	C	T	G	CA	G	T	A
59	A	C	C	T	G	A	-	A	G	C	G	A	A	T	-	A	T	A	A	C	-	A	G	G	C	C	T	CAC	A	A	T	G	A	C	TT	C	A	T	G	-	T	G	C	T	G	CA	G	A	A
60	A	C	C	T	G	A	-	A	G	C	G	A	T	-	T	T	A	G	G	C	-	A	G	G	C	A	T	CAC	A	A	C	G	A	C	TT	C	A	T	G	-	T	A	C	C	A	CA	-	T	A
61	A	C	C	T	G	A	-	A	C	T	G	A	T	-	T	T	A	G	G	C	-	A	G	G	C	A	T	CAC	A	A	C	T	A	C	TT	C	A	T	G	-	T	G	T	C	A	CA	-	T	A
62	A	C	C	T	G	A	-	A	C	T	G	A	T	-	T	T	A	G	G	C	-	A	G	G	C	A	T	CAC	A	A	C	T	A	C	TT	C	A	T	C	-	T	A	T	C	A	CA	-	T	A
63	A	C	C	T	G	A	-	A	C	T	G	A	T	-	T	T	A	G	G	C	-	A	G	G	C	A	T	CAC	A	A	C	T	A	C	TT	C	-	T	C	-	T	A	T	C	A	CA	-	T	A
64	A	C	C	A	G	A	-	A	C	T	G	A	T	T	T	T	A	G	G	C	A	G	A	A	C	A	T	CAC	A	A	C	G	A	C	TT	C	A	TT	G	-	T	G	T	C	A	CA	G	T	A
65	A	C	C	A	G	A	-	A	C	T	G	A	T	T	T	T	A	G	G	C	A	G	G	A	C	A	T	CAC	C	A	C	G	A	C	TT	C	A	TT	G	-	T	G	T	C	A	CA	G	T	A
66	A	C	C	A	G	A	-	A	C	T	G	C	T	T	T	T	A	G	G	C	A	G	A	A	C	A	T	CAC	A	A	C	G	A	C	TT	C	A	T	G	-	T	G	T	C	A	CA	G	T	A
67	A	C	C	A	G	A	-	A	C	T	G	A	T	T	T	T	A	G	G	C	A	G	A	A	C	A	T	CAC	A	-	C	G	A	C	TT	C	A	T	G	-	T	G	T	C	A	CA	G	T	A
68	A	C	C	A	G	A	-	A	C	T	G	A	T	T	T	T	A	G	G	C	A	G	A	A	C	A	T	CAC	C	-	C	G	A	C	TT	C	A	T	G	-	T	G	T	C	A	CA	G	T	A
69	A	C	C	A	G	A	-	A	C	T	G	A	T	T	T	T	A	G	G	C	A	G	A	A	C	A	T	CAC	A	-	C	G	A	C	TT	C	-	T	G	-	T	G	T	C	A	CA	G	T	A
70	A	C	C	A	G	A	-	A	C	T	T	A	T	T	T	T	A	G	G	C	A	G	A	A	C	A	T	CAC	A	-	C	G	A	C	TT	C	A	TTT	G	-	T	G	T	C	A	CA	G	T	A
71	A	C	T	A	G	A	-	A	C	T	G	A	T	T	T	T	A	G	G	C	A	G	A	A	C	A	T	CAC	A	A	C	G	A	C	TT	C	A	T	G	-	T	G	T	C	A	CA	G	T	A
72	A	C	C	A	G	A	-	A	C	T	G	A	T	T	T	T	A	G	G	C	A	G	A	A	C	A	T	CAC	A	-	C	G	A	C	TT	C	A	T	C	-	T	A	T	C	A	CA	G	T	A
73	A	C	C	T	G	A	-	A	C	T	G	C	T	T	T	T	A	G	G	C	A	G	A	A	C	A	T	CAC	C	-	C	G	A	C	TT	C	A	T	G	-	T	G	T	C	A	CA	G	T	A
74	A	C	C	T	G	A	-	A	C	T	G	A	T	-	T	T	A	G	G	C	-	A	G	G	C	A	T	CAC	A	A	C	T	A	C	TT	T	A	T	C	-	T	A	T	C	A	CA	G	T	A
75	A	C	C	A	G	A	-	A	C	T	G	A	T	T	T	T	A	G	G	C	A	G	A	A	C	A	T	CAC	C	-	C	G	A	C	TT	C	A	T	G	-	T	G	C	T	G	CA	G	A	A
76	A	C	C	A	G	A	-	A	C	T	G	A	T	T	T	A	A	G	G	C	-	-	-	G	C	C	T	CAC	A	A	C	A	A	C	TT	C	A	-	G	-	T	G	T	C	A	CA	G	T	A
77	A	C	C	A	G	A	-	A	C	T	G	A	T	T	T	T	A	G	G	C	-	A	G	G	C	C	T	CAC	A	A	C	G	A	C	TT	C	A	T	G	-	T	G	T	C	A	CA	G	T	A
78	A	C	C	A	G	A	-	A	C	T	T	A	T	T	T	T	A	G	G	C	-	A	G	G	C	C	T	CAC	A	A	C	G	A	C	TT	C	A	TT	G	-	T	G	T	C	A	CA	G	T	A
79	A	C	C	A	G	A	-	A	C	T	G	A	T	-	T	T	A	G	G	C	-	A	G	G	C	C	T	CAC	A	A	C	G	A	C	TT	C	A	T	G	-	T	G	T	C	A	CA	G	T	A
80	A	C	C	A	G	C	-	A	C	C	G	A	T	-	-	A	A	G	G	C	A	A	G	-	C	C	C	-	A	A	C	G	A	C	TTTTT	C	A	-	G	-	T	G	C	C	A	CA	G	T	A
81	A	C	C	A	G	C	-	A	C	C	G	A	T	-	-	A	A	G	G	C	A	A	G	-	C	C	C	CAC	A	A	C	G	A	C	TT	C	A	T	G	-	T	G	C	C	A	CA	G	T	A
82	A	C	C	A	G	C	-	A	C	T	G	A	A	T	-	A	T	A	A	C	-	A	G	G	C	C	T	CAC	A	A	C	G	A	C	TT	C	A	T	G	-	A	G	C	T	G	CA	G	A	A
83	A	C	C	A	G	C	-	A	C	C	G	A	A	T	-	A	A	G	G	C	A	A	G	A	C	C	T	CAC	A	A	C	G	A	C	TTT	C	A	T	G	-	A	G	T	C	A	-	-	T	A
84	A	C	C	A	G	C	-	A	C	C	G	A	A	T	-	A	A	G	G	C	A	A	G	G	C	C	T	CAC	A	A	C	G	A	C	-	C	A	-	G	TT	A	G	C	C	A	CA	G	T	A
85	A	C	C	A	G	C	-	A	C	C	G	A	T	T	-	A	A	G	G	C	A	A	G	G	C	C	C	-	A	A	C	T	A	C	TT	C	A	T	C	-	T	A	C	C	A	CA	G	T	A
86	A	C	C	T	G	A	-	A	C	T	G	A	T	-	T	T	A	G	G	C	A	A	G	G	C	A	T	CAC	A	A	C	T	A	C	TT	C	A	T	C	-	T	A	T	C	A	-	G	T	A
87	A	C	C	T	G	A	-	A	C	T	G	A	T	-	T	T	A	G	G	C	-	A	G	G	C	A	T	CAC	A	A	C	G	A	C	TT	C	A	T	G	-	T	G	T	C	A	-	-	T	A
88	A	C	C	T	G	A	-	A	C	T	G	A	T	-	T	T	A	G	G	C	-	A	G	G	C	A	T	CAC	A	A	T	G	A	C	TT	C	A	T	G	-	T	G	T	C	A	-	-	T	A
89	A	C	C	T	G	A	-	A	C	T	G	A	T	-	T	T	A	G	G	C	-	A	G	G	C	A	T	CAC	A	A	C	T	A	C	TT	C	A	T	G	-	T	G	T	C	A	-	-	T	A
90	A	C	C	T	G	A	-	A	C	T	G	A	T	-	T	T	A	G	G	C	-	A	G	G	C	A	T	CAC	A	A	C	T	A	-	TT	C	A	-	C	-	T	G	T	C	A	-	-	T	A
91	A	C	C	T	G	A	-	A	C	T	G	A	T	-	T	T	A	G	G	C	-	A	G	G	C	C	T	CAC	A	A	C	T	A	C	TT	C	A	T	C	-	T	G	T	C	A	-	-	T	A
92	A	C	C	T	G	A	-	A	C	T	G	A	T	-	T	T	A	G	G	C	-	A	G	G	C	C	T	CAC	A	A	C	T	A	C	TT	C	A	TT	C	-	T	A	C	C	A	-	-	T	A
93	A	C	C	A	G	A	-	A	C	T	G	C	T	T	T	T	A	G	G	C	A	G	G	A	C	A	T	CAC	A	A	C	G	A	C	TT	C	A	T	G	-	T	G	T	C	A	-	-	T	A
94	A	C	C	A	G	A	-	A	C	T	G	A	T	T	T	T	A	G	G	C	A	G	A	A	C	A	T	CAC	C	-	C	G	A	C	TT	C	A	T	G	-	T	G	T	C	A	-	-	T	A
95	A	C	C	T	G	A	-	A	C	T	G	A	T	-	T	T	A	G	G	C	-	A	G	G	C	A	T	CAC	A	A	C	G	A	C	TT	C	A	T	G	-	T	G	C	T	A	-	-	T	A
96	A	C	C	A	G	A	-	A	C	C	G	A	A	T	T	A	A	G	G	C	A	A	G	G	C	C	T	CAC	A	A	C	G	A	C	TT	C	A	T	G	-	T	G	C	C	A	CA	G	T	A
97	A	C	C	A	G	A	-	A	C	C	G	A	A	T	-	A	A	G	G	C	A	A	G	G	C	C	T	CAC	A	A	C	G	A	C	TT	C	A	T	G	-	T	G	C	C	A	CA	G	T	A
98	A	C	C	T	G	A	-	A	C	T	G	A	-	T	T	T	A	G	G	C	A	G	G	A	C	C	T	CAC	A	A	C	G	A	C	-	C	A	-	G	TT	A	G	C	C	A	CA	G	T	A
99	A	C	C	T	G	A	-	A	C	T	G	A	T	-	T	T	A	G	G	C	-	A	G	G	C	A	T	CAC	A	A	C	T	A	C	TT	C	A	TT	G	-	T	A	C	T	G	CA	G	A	A
100	A	C	C	T	G	A	-	A	C	T	G	C	T	-	T	T	A	G	G	C	-	A	G	G	C	C	T	CAC	A	A	C	T	A	C	TT	C	A	T	C	-	T	A	C	T	G	CA	G	T	A
[truncated: 3 more columns]
