# Supplementary material for: Molecular Evolution of the Sorghum Maturity Gene Ma3
Source: PLoS One. 2015 May 11;10(5):e0124435. doi: 10.1371/journal.pone.0124435 (PMC4427326; doi:10.1371/journal.pone.0124435)
Supplement: S5 Table — (XLSX) [file pone.0124435.s005.xlsx]

## Sheet: Sheet1
S5 Table Genetic diversity of Ma3 gene respective region
Genomic Region	Classfication	Sample size(n)	Number of polymorphic(segregating) sites(S)	Average number of nucleotide differences(k)	Nucleotide diversity (π)	Haplotype diversity(hd)	Tajima's D
All region of Ma3	Cultivated sorghum	242	221	8.7195	0.0009	0.9	-2.3784**
	Broomcorn	40	46	4.9962	0.0005	0.836	-1.9076*
	Grain sorghum	168	177	9.7077	0.00099	0.879	-2.1985**
	Sweet sorghum	26	41	8.5938	0.00086	0.942	-1.7820NS
	Forage sorghum	8	12	4.8571	0.00049	0.857	0.2490
	Wild sorghum (S.verticilliflorum)	9	106	32.6389	0.00343	1	-0.8429NS
Promoter	Cultivated sorghum	242	98	4.169	0.00233	0.789	-2.2616**
	Broomcorn	40	16	1.9128	0.00104	0.577	-1.5808NS
	Grain sorghum	168	71	4.7498	0.00265	0.782	-1.9117*
	Sweet sorghum	26	45	6.0769	0.00332	0.898	-1.8432*
	Forage sorghum	8	5	2.5	0.00136	0.679	1.3442
	Wild sorghum (S.verticilliflorum)	9	34	9.75	0.00537	0.972	-1.1118NS
Gene region	exons
	Cultivated sorghum	242	45	0.7618	0.00022	0.443	-2.6019***
	Broomcorn	40	11	0.6897	0.0002	0.364	-2.2251**
	Grain sorghum	168	32	0.8304	0.00024	0.48	-2.4701***
	Sweet sorghum	26	6	0.5323	0.00015	0.412	-1.9579*
	Forage sorghum	8	0	0	0	0	NA
	Wild sorghum (S.verticilliflorum)	9	10	3.0556	0.00087	0.889	-0.7893NS
	introns
	Cultivated sorghum	242	57	2.5213	0.00069	0.738	-2.1621**
	Broomcorn	40	14	2.009	0.00054	0.683	-1.2295NS
	Grain sorghum	168	53	2.5667	0.00069	0.694	-2.1956**
	Sweet sorghum	26	6	1.2338	0.00033	0.655	-0.6372NS
	Forage sorghum	8	6	2.1071	0.00056	0.857	-0.4168NS
	Wild sorghum (S.verticilliflorum)	9	45	16.0556	0.00431	0.917	-0.1540NS
3'-flanking region	Cultivated sorghum	242	21	1.2674	0.00158	0.515	-1.6777NS
	Broomcorn	40	5	0.3846	0.00044	0.233	-1.7120NS
	Grain sorghum	168	21	1.5608	0.00194	0.564	-1.5833NS
	Sweet sorghum	26	4	0.7508	0.00085	0.591	-0.7581NS
	Forage sorghum	8	1	0.25	0.00028	0.25	-1.0548NS
	Wild sorghum (S.verticilliflorum)	9	17	3.7778	0.00841	0.417	-1.9279**
